# Supplementary material for: Design of Functional Pluronic-Based Precursors for Tailoring Hydrogel Thermoresponsiveness and Cell-Adhesive Properties
Source: Materials (Basel). 2023 Mar 29;16(7):2749. doi: 10.3390/ma16072749 (PMC10095789; doi:10.3390/ma16072749)
Supplement: Supplementary file 1 [file materials-16-02749-s001.zip]

Archive with 1 entries (1 files):
- materials-2282206-SI.pdf
